# Supplementary material for: Nitrogen-Doped Graphene Quantum Dot-Passivated δ-Phase CsPbI3: A Water-Stable Photocatalytic Adjuvant to Degrade Rhodamine B
Source: Molecules. 2023 Oct 28;28(21):7310. doi: 10.3390/molecules28217310 (PMC10650061; doi:10.3390/molecules28217310)
Supplement: Supplementary file 1 [file molecules-28-07310-s001.zip]

Archive with 1 entries (1 files):
- molecules-2655629-supplementary.pdf
